# Supplementary material for: Fetal Alcohol Spectrum Disorder: The Honey Bee as a Social Animal Model
Source: Life (Basel). 2024 Mar 25;14(4):434. doi: 10.3390/life14040434 (PMC11051024; doi:10.3390/life14040434)
Supplement: Supplementary file 1 [file life-14-00434-s001.zip]

Archive with 1 entries (1 files):
- life-2915263-SI.pdf
